# Supplementary material for: FASTER: an unsupervised fully automated sleep staging method for mice
Source: Genes Cells. 2013 Apr 28;18(6):502–18. doi: 10.1111/gtc.12053 (PMC3712478; doi:10.1111/gtc.12053)
Supplement: Supplementary file 5 [file gtc0018-0502-SD5.txt]

0
10
20
30
1 2 3 4 567 8 9 10
PCs
 Ratio of Eigenvalues (%)
Figure S1 Ratio of eigenvalues of each principal component within the variance of the original signal. The top 
four components are sufficient to express over 38.4% of the original signal’s variance. 
 
