# Supplementary material for: FASTER: an unsupervised fully automated sleep staging method for mice
Source: Genes Cells. 2013 Apr 28;18(6):502–18. doi: 10.1111/gtc.12053 (PMC3712478; doi:10.1111/gtc.12053)
Supplement: Supplementary file 6 [file gtc0018-0502-SD6.txt]

hmulthmulthmulthmult
Time (s)Accuracy Sensitivity Specificity
NREM REM Wake NREM REM Wake
0.00
0.25
0.50
0.75
1.00
0.5 1.0 0.00
0.25
0.50
0.75
1.00
1.25
0.5 1.0 0.00
0.25
0.50
0.75
1.00
1.25
0.5 1.0
0
20
40
60
0.5 1.0
Figure S2 Optimization results when smoothing factor of density estimation hmult is selected from 0.2 to 1.4 by 
0.2. The panel shows computation time, accuracy, sensitivity and specificity for each stage (from left). In the 
sensitivity and specificity panel, red, green and blue dots denote NREM sleep, REM sleep and wake, 
respectively. The points and the shaded area denote mean and standard error of the mean, respectively. Every 
optimization is done using 5400 epochs randomly from the 6-days-length dataset of four C57BL/6J mice. 
