# Supplementary material for: FASTER: an unsupervised fully automated sleep staging method for mice
Source: Genes Cells. 2013 Apr 28;18(6):502–18. doi: 10.1111/gtc.12053 (PMC3712478; doi:10.1111/gtc.12053)
Supplement: Supplementary file 7 [file gtc0018-0502-SD7.txt]

(A)
(D)
(E) (F) (G)
(B) (C)
-15
-10
-5
0
5
10
-40 -20 0 20
PC01
PC02
-15
-10
-5
0
5
10
-40 -20 0 20
PC01
PC02
-15
-10
-5
0
5
10
-40 -20 0 20
PC01
PC02
-10
0
-20 200 -20 200 -20 200 -20 200 -20 200 -20 200-20 200
10
PC02
-15
-10
-5
0
5
10
-40 -20 0 20
PC01
PC02
-15
-10
-5
0
5
10
-40 -20 0 20
PC01
PC02
-15
-10
-5
0
5
10
-40 -20 0 20
PC01
PC02
High Low
Core 1
Core 2
Core 3
Core 4
Core 5
fˆfˆ1 (xi )
fˆfˆ2 (xi )
fˆfˆ3 (xi )
fˆfˆ4 (xi )
fˆfˆ5 (xi )
fˆfˆ (xi )
cp
PC01 PC01 PC01 PC01 PC01 PC01 PC01
Figure S3 Schematic view of nonparametric density estimation clustering (Azzalini 2007). (A) An example two 
dimensional dataset. (B) First, the probability density fˆfˆ (y)  of the point y  is estimated by a Gaussian kernel 
method. The red dots are high-density points and the gray dots are low-density points. The smoothness of the 
probability density fˆfˆ (y)  depends on the bandwidth h. (C) Next, the Delaunay triangulation is calculated to 
evaluate the connection between individual points. (D) Once the probability density fˆfˆ (y)  and Delaunay 
triangulation is calculated, the clustering algorithm scans for cluster cores. When the dataset has N points in total, 
the clustering algorithm scans every N / Ngrid points in the dataset from the point of maximum probability density. 
In the k-th scan, the algorithm looks into every point which has higher probability density than the threshold 
probability density cp, which is the probability density at the k Ngrid -th point from the point of maximum 
probability density. The points y , which meet fˆfˆ (y)  > cp, are then analyzed by the connection information 
based on Delaunay triangulation. In each scan, newly detected points are tested for the following criteria. If the 
points are not connected to any other existing clusters, the points are labeled as a new cluster (e.g. the lower 
cluster in the third panel of (D)). If the points are connected with more than two clusters, the points are labeled 
as “non-core” (e.g. the fifth panel of (D)). This is repeated from the maximum fˆfˆ (y)  to the minimum fˆfˆ (y)  to 
detect cluster cores. (E) The detected cluster cores. The colored dots are points which was allocated to either 
cluster cores. The gray dots are points which were not allocated as cores. The “non-core” points are allocated in 
the following procedure. (F) Density estimation is calculated for each cluster cores. (G) The “non-core” point is 
then allocated to the core which shows the highest density estimation for the point. Note the dots which were 
gray in the previous panels are colored with the color of allocated cluster core. 
