# Supplementary material for: FASTER: an unsupervised fully automated sleep staging method for mice
Source: Genes Cells. 2013 Apr 28;18(6):502–18. doi: 10.1111/gtc.12053 (PMC3712478; doi:10.1111/gtc.12053)
Supplement: Supplementary file 8 [file gtc0018-0502-SD8.txt]

(B)
(A)
(C)
(D)
Day
3 4 5 6 7 8
Day
3 4 5 6 7 8
Hourly mean (m)
20
0
0
60
0
60
Hourly mean (m)
20
0
0
60
0
60
EEG
PC01
PC02
PC03
PC04
EMG
Frequency (Hz)
Normalized power (A.U.)
0
0.1
-0.1
0
0.1
-0.1
0
0.1
-0.1
0
0 50 0 50
0.1
-0.1
EEG
PC01
PC02
PC03
PC04
EMG
Frequency (Hz)
Normalized power (A.U.)
0
0.1
-0.1
0
0.1
-0.1
0
0.1
-0.1
0
0 50 0 50
0.1
-0.1
PC01 PC01
PC02 PC02
PC01 PC01
PC02 PC02
-10
-5
0
5
10
-20-10 0 10 20 30
-20
-10
0
10
20
-30-20-10 0 10 20 30
-10
-5
0
5
10
-20-10 0 10 20 30
-20
-10
0
10
20
-30-20-10 0 10 20 30
Day
3 4 5 6 7 8
Day
3 4 5 6 7 8
Day
3 4 5 6 7 8
Hourly mean (m)
20
0
0
60
0
60
Hourly mean (m)
20
0
0
60
0
60
Hourly mean (m)
20
0
0
60
0
60
EEG
PC01
PC02
PC03
PC04
EMG
Frequency (Hz)
Normalized power (A.U.)
0
0.1
-0.1
0
0.1
-0.1
0
0.1
-0.1
0
0 50 0 50
0.1
-0.1
EEG
PC01
PC02
PC03
PC04
EMG
Frequency (Hz)
Normalized power (A.U.)
0
0.1
-0.1
0
0.1
-0.1
0
0.1
-0.1
0
0 50 0 50
0.1
-0.1
EEG
PC01
PC02
PC03
PC04
EMG
Frequency (Hz)
Normalized power (A.U.)
0
0.1
-0.1
0
0.1
-0.1
0
0.1
-0.1
0
0 50 0 50
0.1
-0.1
PC01 PC01
PC02 PC02
PC01 PC01
PC02 PC02
PC01 PC01
PC02 PC02
EEG
PC01
PC02
PC03
PC04
EMG
Frequency (Hz)
Normalized power (A.U.)
0
0.1
-0.1
0
0.1
-0.1
0
0.1
-0.1
0
0 50 0 50
0.1
-0.1
PC01 PC01
PC02 PC02
Day
3 4 5 6 7 8
Hourly mean (m)
20
0
0
60
0
60
-20
-10
0
10
-20 0 20
-10
0
10
-20 0 20
-10
0
10
-20 0 20
-20
-10
0
10
-20 0 20
-10
0
10
-20 0 20
-10
0
10
-20 0 20
WakeREMNREM Manual FASTERManual staging FASTER method
WakeREMNREM Manual FASTERManual staging FASTER method
WakeREMNREM Manual FASTERManual staging FASTER method
WakeREMNREM Manual FASTERManual staging FASTER method
EEG
PC01
PC02
PC03
PC04
EMG
Frequency (Hz)
Normalized power (A.U.)
0
0.1
-0.1
0
0.1
-0.1
0
0.1
-0.1
0
0 50 0 50
0.1
-0.1
EEG
PC01
PC02
PC03
PC04
EMG
Frequency (Hz)
Normalized power (A.U.)
0
0.1
-0.1
0
0.1
-0.1
0
0.1
-0.1
0
0 50 0 50
0.1
-0.1
PC01 PC01
PC02 PC02
PC01 PC01
PC02 PC02
-30
-20
-10
0
10
-30-20-10 0 10 20 30
-15
-10
-5
0
5
10
-30-20-10 0 10 20
-30
-20
-10
0
10
-30-20-10 0 10 20 30
-15
-10
-5
0
5
10
-30-20-10 0 10 20
EEG
PC01
PC02
PC03
PC04
EMG
Frequency (Hz)
Normalized power (A.U.)
0
0.1
-0.1
0
0.1
-0.1
0
0.1
-0.1
0
0 50 0 50
0.1
-0.1
EEG
PC01
PC02
PC03
PC04
EMG
Frequency (Hz)
Normalized power (A.U.)
0
0.1
-0.1
0
0.1
-0.1
0
0.1
-0.1
0
0 50 0 50
0.1
-0.1
PC01 PC01
PC02 PC02
PC01 PC01
PC02 PC02
-20
-10
0
10
-30-20-10 0 10 20
-15
-10
-5
0
5
10
-30-20-10 0 10 20
-20
-10
0
10
-30-20-10 0 10 20
-15
-10
-5
0
5
10
-30-20-10 0 10 20
EEG
PC01
PC02
PC03
PC04
EMG
Frequency (Hz)
Normalized power (A.U.)
0
0.1
-0.1
0
0.1
-0.1
0
0.1
-0.1
0
0 50 0 50
0.1
-0.1
PC01 PC01
PC02 PC02
EEG
PC01
PC02
PC03
PC04
EMG
Frequency (Hz)
Normalized power (A.U.)
0
0.1
-0.1
0
0.1
-0.1
0
0.1
-0.1
0
0 50 0 50
0.1
-0.1
PC01 PC01
PC02 PC02
Figure S4 Individual results of FASTER, which were not shown in main figures. Each columns show time series 
of sleep stages, eigenvectors of top four principal components and scatter plots of first and second principal 
components colored with manual and automated staging results. (A) Results of staging C57BL/6J mice with 
FASTER. The circadian rhythm is obvious under constant darkness. (B) Resultsof staging modafinil induced 
prolonged wakefulness in C57BL/6J mice with FASTER. (C) Results of staging diphenhydramine induced 
prolonged sleepiness in C57BL/6J mice with FASTER. (D) Results of staging genetically modified circadian 
mutant Bmal1-/- mice with FASTER. The difference of NREM sleep time between circadian day and night is 
difficult to detect under constant darkness. 
Day
32 4 5 6 7 98
Hourly mean (m)
20
0
0
60
0
60
Day
32 4 5 6 7 98
Hourly mean (m)
20
0
0
60
0
60
Day
3MOD-IP VEH-IP
VEH-IP DIP-IP
DIP-IP VEH-IP
DIP-IP VEH-IP
VEH-IP MOD-IP
VEH-IP MOD-IP
2 4 5 6 7 98
Hourly mean (m)
20
0
0
60
0
60
Day
32 4 5 6 7 98
Hourly mean (m)
20
0
0
60
0
60
Day
32 4 5 6 7 98
Hourly mean (m)
20
0
0
60
0
60
Day
32 4 5 6 7 98
Hourly mean (m)
20
0
0
60
0
60
-20
-10
0
10
-30-20-10 0 10 20 30
-20
-10
0
10
-30-20-10 0 10 20 30
-10
0
10
-20 0 20
-10
0
10
-20 0 20
-20
-10
0
10
-30-20-10 0 10 20
-20
-10
0
10
-30-20-10 0 10 20
