# Supplementary material for: FASTER: an unsupervised fully automated sleep staging method for mice
Source: Genes Cells. 2013 Apr 28;18(6):502–18. doi: 10.1111/gtc.12053 (PMC3712478; doi:10.1111/gtc.12053)
Supplement: Supplementary file 12 [file gtc0018-0502-SD12.xdr]

Archive with 1 entries (1 files):
- gtc0018-0502-SD12.xdr.out
